# Supplementary material for: Spatial Distribution and Enrichment Dynamics of Foodborne Norovirus in Oyster Tissues
Source: Foods. 2023 Dec 29;13(1):128. doi: 10.3390/foods13010128 (PMC10778453; doi:10.3390/foods13010128)
Supplement: Supplementary file 1 [file foods-13-00128-s001.zip]

Archive with 1 entries (1 files):
- foods-2775663-supplementary.pdf
